# Supplementary material for: Single- vs. Multi-Walled Carbon Nanotubes: Differential Cellular Stress and Lipid Metabolism Effects in Macrophage Models
Source: Nanomaterials (Basel). 2025 Sep 11;15(18):1401. doi: 10.3390/nano15181401 (PMC12472611; doi:10.3390/nano15181401)
Supplement: Supplementary file 1 [file nanomaterials-15-01401-s001.zip]

Archive with 1 entries (1 files):
- nanomaterials-3703138-supplementary.pdf
